# Supplementary material for: An Exploration of the Inhibitory Mechanism of Rationally Screened Benzofuran-1,3,4-Oxadiazoles and-1,2,4-Triazoles as Inhibitors of NS5B RdRp Hepatitis C Virus through Pharmacoinformatic Approaches
Source: Biomedicines. 2023 Nov 17;11(11):3085. doi: 10.3390/biomedicines11113085 (PMC10669698; doi:10.3390/biomedicines11113085)
Supplement: Supplementary file 1 [file biomedicines-11-03085-s001.zip]

Archive with 1 entries (1 files):
- biomedicines-2683412-supplementary.pdf
